# Supplementary material for: Walking Pattern Generation Through Step-by-Step Quadratic Programming for Biped Robots
Source: Biomimetics (Basel). 2025 Oct 1;10(10):654. doi: 10.3390/biomimetics10100654 (PMC12561234; doi:10.3390/biomimetics10100654)
Supplement: Supplementary file 1 [file biomimetics-10-00654-s001.zip]

Archive with 1 entries (1 files):
- biomimetics-3887162-supplementary.mp4
